# Supplementary material for: Novel autoantigens immunogenic in COPD patients
Source: Respir Res. 2009 Mar 12;10(1):20. doi: 10.1186/1465-9921-10-20 (PMC2667165; doi:10.1186/1465-9921-10-20)
Supplement: Additional file 1 — Antigens in frame with AUC values < 0.3 and > 0.7. This table summarizes information on all in frame clones with AUC values lower than 0.3 and higher than 0.7. [file 1465-9921-10-20-S1.xls]

## Sheet: Tabelle1
Additional file 1 - Antigens in frame with AUC values < 0.3 and > 0.7
gene	chromosomal localization	Gene ID	transcript number	AUC values	protein function
MCM3	6p12	4172	NM_002388.3	0.87	initiation of eukaryotic genome replication
ATP9A	20q13.11-13.2	10079	NM_006045	0.84	ATPase activity, coupled to transmembrane movement of ions
LOC388720	1q31.2	388720	XM_371330.6	0.83	unknown
CDC42BPB	14q32.3	9578	NM_006035	0.82	member of the serine/threonine protein kinase family
RNF187	1q42.13	149603	XM_001129309	0.81	unknown
MBTPS1	16q24	8720	NM_201268	0.81	central role in the regulation of lipid metabolism in cells
RPS27A	2p16	6233	NM_002954.3	0.81	component of the 40S subunit of the ribosome
SORBS2	4q35.1	8470	NM_021069.3	0.79	adapter protein
ZNF346	5q35.3	23567	NM_012279	0.78	involved in cell growth and survival
PDE4DIP	1q21.1	9659	NM_022359	0.78	anchor sequestering component of the cAMP-dependent pathway to Golgi and/or centrosomes
CD320	19p13.3-p13.2	51293	NM_016579.2	0.78	augments the proliferation of plasma cell precursors
TSPAN7	Xq11	7102	NM_004615	0.77	cell surface glycoprotein; may have a role in the control of neurite outgrowth
FAM59A	18q12.1	64762	NM_022751.1	0.77	unknown
VIM	10p13	7431	NM_003380	0.77	intermediate filament
SNRPC	6p21	6631	NM_003093	0.77	associated with snRNP U1
TRAF4	17q11-q12	9618	NM_004295.3	0.77	interacts with neurotrophin receptor, p75 (NTR/NTSR1), and negatively regulates NTR induced cell death and NF-kappa B activation; is thought to be involved in the oxidative activation of MAPK8/JNK.
ZNF835	19q13.43	90485	NM_001005850	0.77	transcriptional regulation
ERP29	12q24.13	10961	NM_006817.3	0.76	processing of secretory proteins within the ER
CENPB	20p13	1059	NM_001810	0.75	assembly of specific centromere structures in interphase nuclei and on mitotic chromosomes; major centromere autoantigen recognized by sera from patients with anti-centromere antibodies
MORF4L1	15q24	10933	NM_006791.2	0.75	component of the NuA4 histone acetyltransferase (HAT) complex which is involved in transcriptional activation of select genes, this complex may be required for the activation of transcriptional programs associated with oncogene and proto-oncogene mediated growth induction, tumor suppressor mediated growth arrest and replicative senescence, apoptosis, and DNA repair
KIAA0652	11p11.2	9776	NM_014741.2	0.75	unknown
CAMK1D	10p13	57118	NM_020397	0.75	regulation of granulocyte function through the chemokine signal transduction pathway
RPL35	9q34.1	11224	NM_007209.3	0.74	ribosomal protein that is a component of the 60S subunit
PTBP1	19p13.3	5725	NM_031990	0.74	binds to the intronic polypyrimidine tracts that requires pre-mRNA splicing and acts via the protein degradation ubiquitin-proteasome pathway
FAM59A	18q12.1	64762	NM_022751.1	0.73	unknown
KIAA1279	10q22.1	26128	NM_015634	0.73	required for organization of axonal microtubules, and axonal outgrowth and maintenance during peripheral and central nervous system development
ANP32A	15q22.3-15q23	8125	NM_006305	0.73	implicated in proliferation, differentiation, caspase-dependent and caspase-independent apoptosis, suppression of transformation (tumor suppressor), inhibition of protein phosphatase 2A, regulation of mRNA trafficking and stability in association with ELAVL1, and inhibition of acetyltransferases as part of the INHAT (inhibitor of histone acetyltransferases) complex; plays a role in E4F1-mediated …
BTBD7	14q32.13	55727	NM_018167	0.72	protein binding
CCNL2	1p36.33	81669	NM_030937	0.72	transcriptional regulator which participates in regulating the pre-mRNA splicing process; also modulates the expression of critical apoptotic factor, leading to cell apoptosis.
SON	21q22.1-q22.2	6651	NM_138927	0.72	represses HBV core promoter activity, transcription of HBV genes, and production of HBV virions; may also be involved in protecting cells from apoptosis and in pre-mRNA splicing
CIAPIN1	16q13-q21	57019	NM_020313	0.72	cytokine-induced inhibitor of apoptosis
GTF2B	1p22-p21	2959	NM_001514	0.72	general transcription factor IIB, required for transcription initiation by RNA polymerase II
LPHN1	19p13.2	22859	NM_014921	0.72	function in cell adhesion and signal transduction
HSPD1	2q33.1	3329	NM_002156.4	0.72	signaling molecule in the innate immune system; essential for the folding and assembly of newly imported proteins in the mitochondria
RPA3	7	6119	NM_002947	0.71	required for DNA recombination, repair and replication
LOC388720	1q31.2	388720	XM_371330.6	0.71	unknown
KLC1	14q32.3	3831	NM_005552	0.71	member of the kinesin light chain family
FAM59B	2p23.3	150946	XM_097977	0.71	unknown
TBRG4	7p13	9238	NM_004749.2	0.71	may play a role in cell cycle progression
RPS27A	2p16	6233	NM_002954.3	0.7	component of the 40S subunit of the ribosome
YBX1	1p34	4904	NM_004559.3	0.3	binds to splice sites in pre-mRNA and regulates splice site selection; binds and stabilizes cytoplasmic mRNA; contributes to the regulation of translation by modulating the interaction between the mRNA and eukaryotic initiation factors; binds to promoters that contain a Y-box (5'-CTGATTGGCCAA-3'), such as HLA class II genes; regulates the transcription of numerous genes; promotes separation of DN…
HMGN1	21q22.3	3150	NM_004965	0.3	involved in the process that maintains transcribable genes in a unique chromatin conformation
STMN4	8p21.2	81551	NM_030795.2	0.3	intracellular signaling cascade
STUB1	16p13.3	10273	NM_005861.2	0.3	modulates the activity of several chaperone complexes, including Hsp70, Hsc70 and Hsp90; has E3 ubiquitin-protein ligase activity and targets misfolded chaperone substrates towards proteasomal degradation; mediates transfer of non-canonical short ubiquitin chains to HSPA8 that have no effect on HSPA8 degradation
MAZ	16p11.2	4150	NM_001042539.1	0.3	transcription factor with dual roles in transcription initiation and termination
PRG2	19p13.3	79948	NM_024888.1	0.29	integral membrane protein that modulate bioactive lipid phosphates including phosphatidate, lysophosphatidate, and sphingosine-1-phosphate in the context of cell migration, neurite retraction, and mitogenesis
C20orf20	20q13.33	55257	NM_018270.3	0.29	component of the NuA4 histone acetyltransferase (HAT) complex which is involved in transcriptional activation of select genes; this complex may be required for the activation of transcriptional programs associated with oncogene and proto-oncogene mediated growth induction, tumor suppressor mediated growth arrest and replicative senescence, apoptosis, and DNA repair
RRP1	21q22.3	8568	NM_003683.5	0.29	involved in the late stages of nucleologenesis at the end of mitosis, and may be required for the generation of 28S rRNA
RPL37	5p13	6167	NM_000997.4	0.28	ribosomal protein that is a component of the 60S subunit
STMN4	8p21.2	81551	NM_030795.2	0.28	intracellular signaling cascade
RPL35	9q34.1	11224	NM_007209.3	0.28	ribosomal protein that is a component of the 60S subunit
RPL23A	17q11.2	6147	NM_000984	0.27	ribosomal protein that is a component of the 60S subunit
YBX1	1p34	4904	NM_004559.3	0.27	binds to splice sites in pre-mRNA and regulates splice site selection; binds and stabilizes cytoplasmic mRNA; contributes to the regulation of translation by modulating the interaction between the mRNA and eukaryotic initiation factors; binds to promoters that contain a Y-box (5'-CTGATTGGCCAA-3'), such as HLA class II genes; regulates the transcription of numerous genes; promotes separation of DN…
RPS6	9p21	6194	NM_001010	0.27	cytoplasmic ribosomal protein that is a component of the 40S subunit
RPS2	16p13.3	6187	NM_002952	0.27	ribosomal protein that is a component of the 40S subunit
EIF1	17q21.2	10209	NM_005801.3	0.27	promotes the assembly of 48S ribosomal complexes at the authentic initiation codon of a conventional capped mRNA
HNRPDL	4q13-q21	9987	NM_031372.2	0.25	has two RRM domains that bind to RNAs
HYAL3	3p21.3	8372	NM_003549	0.25	is similar in structure to hyaluronidases but this protein has not yet been shown to have hyaluronidase activity; the gene is one of several related genes in a region of chromosome 3p21.3 associated with tumor suppression
NME2	17q21.3	4831	NM_002512.2	0.24	co-transcription of this gene and the neighboring upstream gene (NME1) generates naturally-occurring transcripts (NME1-NME2) which encode a fusion protein comprised of sequence sharing identity with each individual gene product
SLU7	5q33.3	10569	NM_006425	0.23	splicing factor that has been found to be essential during the second catalytic step in the pre-mRNA splicing process
SLC35F1	6q22.2-q22.31	222553	NM_001029858.2	0.23	putative solute transporter
RPL6	12q23-24.1	6128	NM_000970	0.23	ribosomal protein that is a component of the 60S subunit
YBX1	1p34	4904	NM_004559.3	0.21	binds to splice sites in pre-mRNA and regulates splice site selection; binds and stabilizes cytoplasmic mRNA; contributes to the regulation of translation by modulating the interaction between the mRNA and eukaryotic initiation factors; binds to promoters that contain a Y-box (5'-CTGATTGGCCAA-3'), such as HLA class II genes; regulates the transcription of numerous genes; promotes separation of DN…
TUBB2A	6p25.2	7280	NM_001069	0.2	major constituent of microtubules
C3orf19	3p25.1	51244	NM_016474.4	0.2	unknown
ZNF238	1q44-ter	10472	NM_205768	0.18	acts on the molecular level as transcriptional activator or repressor and is involved in chromatin assembly
RPL6	12q23-24.1	6128	NM_000970	0.13	ribosomal protein that is a component of the 60S subunit
